# Supplementary material for: Development and validation of a prognostic prediction model for iron metabolism-related genes in patients with pancreatic adenocarcinoma
Source: Front Genet. 2023 Jan 4;13:1058062. doi: 10.3389/fgene.2022.1058062 (PMC9846079; doi:10.3389/fgene.2022.1058062)
Supplement: Supplementary file 2 [file Table3.XLSX]

## Sheet: Sheet1
event	time	lasso.risk.score	SLC2A1	MBOAT2	DRD2	XDH	ERFE	CTSE	MOCOS	ATP6V0A4	CYP2C18
Alive	66	2.09879	7.41297	4.56812	0.344667	4.49305	0.804609	11.1391	3.41313	0.195514	5.8147
Alive	293	1.84683	10.1558	5.94503	0.324124	2.94888	1.0934	6.87519	2.09573	0.651551	1.30907
Alive	627	1.76121	7.12677	4.56586	0.784246	3.02131	1.15367	8.43415	2.77371	0.399421	2.10413
Alive	607	1.58135	6.16602	4.63935	2.19567	4.51684	0.176337	7.99761	3.1628	0.127101	4.23738
Alive	691	1.59435	6.5508	3.95557	1.11158	3.81832	0.736288	10.4211	2.44447	0.177634	4.55955
Alive	277	2.15129	8.92035	6.57614	0.909467	5.86458	1.57026	8.75813	2.37681	0.532211	2.72599
Alive	652	0.530829	2.05602	1.11614	0.13119	0.601191	0.522921	6.61587	0.665939	0	1.88322
Alive	143	2.20824	8.11579	6.37574	0.299136	5.00076	1.2254	11.6023	3.09818	0.0416045	5.17375
Alive	684	2.07006	8.72828	6.17954	0.221142	6.36933	0.906298	9.2521	2.64449	0.0477573	2.55706
Alive	103	2.38282	7.44071	5.61401	0.384808	6.30338	1.41208	11.2968	3.00216	0.510905	6.3423
Alive	394	1.96962	6.86608	4.44129	0.634487	4.62522	1.26906	11.2796	2.92511	0.135142	5.18166
Alive	292	1.4599	6.58511	4.42437	0.378718	2.6549	0.806989	10.1263	1.98581	0.0508518	3.3946
Alive	634	1.41471	6.92142	3.01552	0.318351	2.22874	0.969158	8.44172	2.07262	0.0836824	3.88645
Alive	224	2.16015	8.53928	5.22403	0.248675	3.17564	1.79347	9.20343	2.98015	0.452648	4.46218
Alive	738	1.97132	6.96064	4.69882	0.478678	3.31917	1.29176	10.9116	3.20061	0.282747	3.10187
Alive	458	1.92152	8.53804	5.40057	0.232602	4.37185	0.990481	8.6345	1.88809	0.917346	2.3156
Alive	308	2.61034	9.23038	5.26069	0.0759718	2.63505	2.71874	9.44558	3.66214	1.01162	3.1282
Alive	2182	1.87741	5.05745	5.87389	0.249977	3.7457	1.54818	11.1944	2.64007	0.054415	3.02493
Alive	334	2.12785	8.02699	5.92067	0.269232	4.39383	0.383616	11.8021	3.51714	0	6.38812
Alive	592	1.35975	5.44099	3.59657	0.357878	1.77894	0.596784	7.59621	2.23821	0.235753	3.17986
Alive	216	1.62808	6.39656	4.07728	0.666052	2.67282	1.06866	7.96126	2.5051	0.432794	2.41234
Alive	233	2.19515	8.45061	4.81895	0.362499	4.56305	0.691057	10.5543	3.82756	0.195463	4.41297
Alive	95	1.85493	6.93349	3.87871	0.119499	4.02853	2.0019	6.86599	2.63064	0.0820011	1.68696
Alive	179	1.69005	6.44664	4.07582	0.287487	2.22003	1.33223	8.93771	2.66795	0.136927	3.74587
Alive	732	2.17829	9.74148	6.56535	0.0401697	4.04654	1.60442	9.23324	2.61815	0.263971	3.78413
Alive	498	2.08719	8.44918	4.93204	0.223777	4.0216	1.63224	2.14299	2.72962	1.01628	0.239958
Alive	375	1.90476	6.48852	3.98378	0.367322	3.32231	0.548755	11.1376	3.44013	0.206245	5.39088
Alive	353	1.79339	5.79593	4.06406	1.12087	3.31583	1.69332	9.35178	3.03243	0.21845	2.63445
Alive	485	2.55631	6.82345	5.26216	0.0323648	1.05521	3.01892	7.66006	2.56059	2.48191	2.265
Alive	1130	1.82214	8.70588	4.71982	0.181916	2.91298	1.21781	10.2801	2.33653	0.113584	5.78082
Alive	381	1.86658	9.33212	3.8143	0.12351	4.04259	0.358391	11.6977	2.96907	0.0162823	5.06089
Alive	1059	1.62342	6.78684	3.42656	0.466122	3.08729	0.667606	9.77848	2.41268	0.444373	3.73615
Alive	473	1.59513	7.89824	5.10842	2.10546	3.9538	0.733526	11.0914	2.53147	0.0772603	4.48442
Alive	123	3.24391	7.29262	4.38736	0.434754	4.33687	2.6463	6.19782	3.81001	3.47598	3.53206
Alive	153	2.28247	9.49167	6.58549	1.00433	4.87505	1.11828	9.03882	2.85982	0.983706	3.54531
Alive	31	1.51996	6.4158	4.27162	0.306577	3.24256	0.240119	9.77225	2.32963	0.0677835	4.56103
Alive	244	2.0887	6.28778	4.42198	0.30225	5.32969	0.902271	9.73963	3.39807	0.30657	3.53184
Alive	421	1.92161	8.40605	4.90491	0.96382	3.76958	1.66942	9.88019	2.33602	0.622528	2.7613
Alive	128	2.17303	9.10208	6.26762	0.0360018	4.91125	0.549749	9.33277	2.51893	0.802741	4.56142
Alive	2036	1.49276	7.98654	4.43246	0.755167	3.33528	0.774167	7.47894	1.77067	0.450843	1.88016
Alive	532	2.26044	7.47945	5.59694	0.684549	5.52497	1.45498	11.6291	3.22462	0.252082	5.28639
Alive	661	2.15124	9.08706	5.22164	0	2.02298	1.95116	9.00788	3.40096	0.184571	3.22242
Alive	593	2.341	9.29915	6.20859	0.460521	4.86409	0.926257	10.9763	3.79	0.0471444	5.72592
Alive	236	1.79279	5.48588	4.4345	0.549217	2.55135	2.65553	6.44784	2.3086	0.312294	2.76862
Alive	614	2.049	7.40816	4.18384	0.180234	5.29402	0.948494	9.81174	3.28817	0.0350298	4.28183
Alive	518	2.37482	7.98946	5.0429	0.099849	4.31576	1.365	8.33095	3.11177	1.02241	5.858
Death	729	1.94567	9.09547	4.31625	0.779924	4.38657	0.866021	10.9619	2.71296	0.358899	5.42418
Death	80	1.74959	6.38506	4.54945	0.276844	3.82407	0.948842	10.395	2.44959	0.14724	4.38115
Death	676	1.79422	7.43362	5.14833	0.247587	4.55251	0.308774	10.5669	2.63815	0.117068	3.639
Death	1287	1.84222	6.81957	5.05661	0.47089	4.97019	0.894955	11.0014	2.39674	0.299408	2.92215
Death	969	2.03109	7.62142	3.8955	0.227659	4.86482	1.30497	2.09067	2.15616	1.65909	0.0585038
Death	484	1.72931	7.10518	3.59035	0.589299	3.12071	1.68463	9.46225	2.00968	0.564715	3.94016
Death	440	1.64146	8.47069	5.73938	0.898811	4.08488	0.444315	10.1553	2.20903	0	4.15244
Death	463	1.93407	5.15514	2.73192	0.0529647	1.07327	3.49778	0.0408033	3.3571	0.444545	0.0450067
Death	438	1.72365	6.42835	3.81496	0.38389	2.72617	1.3213	8.31615	2.44918	0.437157	4.0249
Death	319	1.33895	6.08766	3.72659	0.760108	3.65858	0.225024	8.61153	2.00611	0.173912	2.75172
Death	1383	0.41704	6.83458	1.59975	2.78801	0.123468	1.00032	1.31579	0.852094	0.115795	0.290519
Death	1794	1.70203	4.09405	3.03454	0.278747	3.0763	0.793755	5.25944	3.53482	0.0930492	4.18807
Death	1323	2.0531	5.98402	4.48911	0.543831	4.89604	1.09977	9.26361	3.05327	0.333321	6.88719
Death	1021	2.28144	9.65409	5.97459	0.637245	3.85485	0.833449	10.5352	2.86459	1.26159	4.0015
Death	1854	-0.157555	3.67958	3.45542	4.87503	0.0120239	0.0794003	0.0535731	0.153957	0.202006	0.115807
Death	2741	0.723962	3.56522	3.32106	0.184209	0.36471	0.484709	3.0991	0.549955	0.516455	0.572682
Death	2084	0.567722	4.46553	3.29321	1.76956	1.23969	0.680125	0.456011	0.489535	0.409457	0.0955058
Death	1942	0.550443	2.76871	5.38171	0.270822	0.111162	0.0242085	3.44483	0.365916	0.0214565	0.981783
Death	1542	0.128932	5.18694	5.08678	6.61915	5.08047	0.278956	0.0919808	0.0785971	0.120589	0.0683
Death	998	0.452804	4.59458	4.69346	0.817951	0	0.0538815	0.0362506	0.369782	0.0711362	0
Death	1103	0.478084	5.17143	3.92785	1.52218	0.0824819	0.692907	0.246323	0.433626	0.098207	0.121864
Death	1037	1.50156	5.71575	4.22893	0.627403	2.48383	0.444788	7.37143	2.08622	0.734751	3.45299
Death	743	1.61127	9.30926	5.35247	0.563019	2.31309	0.455882	9.56282	2.22706	0.20898	3.90818
Death	2285	1.58979	6.79543	3.44845	0.951416	3.21614	0.635514	9.81	2.64843	0.269664	4.07031
Death	295	0.297131	1.56237	0.896863	0.0791086	0.420052	0.147665	1.58661	0.425711	0.0672479	0.232824
Death	586	1.37387	4.96359	2.86723	0.337601	2.37787	0.49822	7.25691	2.17587	0.641566	1.27605
Death	517	1.9355	7.99338	5.37966	1.03911	4.91006	1.31909	10.143	2.55304	0.171311	4.75228
Death	767	1.58131	6.06478	4.13455	0.605731	3.05111	0.732564	8.43223	2.20762	0.354973	5.29825
Death	228	1.51914	6.12366	4.31388	0.60652	2.14393	1.28622	7.6203	2.38622	0.0890977	2.74495
Death	716	2.05411	9.12854	5.11317	0.618125	3.4067	2.41235	8.36813	2.64398	0.230066	2.98594
Death	392	1.98332	10.1681	5.612	0.46091	4.43585	0.812061	9.46646	2.43298	0.433511	3.69318
Death	671	1.67462	5.68721	3.90718	0.746746	2.64581	0.357662	10.8203	2.73885	0.5691	5.66471
Death	232	1.90409	8.04363	4.19255	0.318177	4.46882	0.706207	11.2245	2.63833	0.300284	5.25624
Death	289	1.5851	5.82253	3.60094	0.450978	3.19237	1.10313	8.42501	1.88713	0.702181	2.89087
Death	252	1.63873	7.88352	4.29693	0.196611	3.94522	0.268705	9.9346	2.40812	0.0696195	3.70513
Death	978	1.62621	3.97673	3.10982	0.0487299	1.19068	0.0281538	9.54461	4.18963	0.210445	0.635165
Death	920	1.76063	6.69571	4.81627	0.46966	4.01071	1.49401	9.63696	2.07896	0.144358	4.727
Death	969	1.49301	4.48582	2.95877	0.195575	1.88973	0.655705	9.32383	2.83587	0.248178	2.92574
Death	4	2.06607	7.91953	5.67479	0.286543	3.94039	1.2132	9.98769	3.15305	0.11882	3.75979
Death	314	1.50676	5.29234	3.80859	0.600906	3.33099	0.374484	7.647	2.44455	0.266384	4.53169
Death	840	2.44153	5.12796	4.37193	0.567816	4.71049	1.36873	9.32118	3.79057	1.14093	6.51283
Death	706	1.55811	6.34125	4.40205	0.795983	3.76761	1.09782	7.37846	2.36603	0.10406	1.44686

## Sheet: Sheet2
event	time	lasso.risk.score	SLC2A1	MBOAT2	DRD2	XDH	ERFE	CTSE	MOCOS	ATP6V0A4	CYP2C18
Alive	366	1.66551	6.58531	4.50888	0.73586	1.82883	0.759037	7.42295	2.84374	0.461814	3.92486
Alive	596	1.11687	5.16688	3.24363	0.220758	1.86416	0.505203	7.45363	1.53708	0.0866252	3.06344
Alive	120	2.26462	8.92064	5.70518	0.0990705	4.90397	1.11243	8.65725	3.64137	0.124677	2.90213
Alive	299	1.7269	8.06656	5.17913	0.627785	2.83162	0.598631	8.94748	2.59718	0.317479	3.86312
Alive	378	1.9027	6.05566	3.47453	0.226304	2.2901	1.25596	8.36105	2.6228	1.13548	4.01963
Alive	545	2.14982	7.95124	5.7362	0.443654	4.04571	1.21144	11.2026	2.92997	0.492003	5.05725
Alive	517	1.44284	4.46229	3.10224	0.208762	2.54479	1.48983	9.50072	2.22528	0.0141915	1.97657
Alive	151	2.5486	4.84629	3.88041	0.326123	3.30067	2.7362	9.82398	3.57556	1.31987	6.30717
Alive	308	1.91702	8.1659	4.49629	0.494254	3.3325	0.237044	10.9493	2.86216	0.758551	4.91409
Alive	160	1.75406	7.25185	4.54087	0.0382953	2.92445	1.07792	10.436	2.51629	0.0388948	4.50321
Alive	394	1.93507	7.00455	5.11193	0.1649	3.59946	0.337937	11.9533	3.19303	0.102733	6.07267
Alive	1502	1.79322	7.63314	4.02141	0.733851	3.59156	0.738071	11.7005	3.09854	0.0918235	3.54036
Alive	145	2.45572	7.52655	5.25716	0.0264103	3.2388	2.77609	9.76784	3.82403	0.225165	3.66792
Alive	467	1.64183	5.93685	3.88166	0.531254	2.76153	1.20799	9.96489	2.36945	0.258976	4.62937
Alive	603	1.88172	7.29194	3.8344	0.0966214	1.97155	1.3145	9.60743	3.39632	0.0981034	3.60116
Alive	476	1.85891	5.92751	4.43413	0.367252	2.31903	1.95552	10.9046	2.58083	0.112686	6.70872
Alive	123	1.96899	7.85262	5.47385	1.03132	5.1246	1.92162	9.90373	2.46827	0.0226558	4.06048
Alive	110	2.27602	7.07258	4.58233	1.29406	4.30354	0.479834	10.5802	3.92398	1.07921	6.09821
Alive	1332	1.69891	6.50675	4.39105	0.111177	2.88814	0.475708	10.7653	2.98885	0.0575406	2.90361
Alive	481	1.71369	6.70779	4.78881	0.579407	3.47004	0.734501	10.2757	2.65916	0.228284	2.88247
Alive	598	2.01106	8.26996	6.03653	0.598662	4.4024	1.33588	10.273	2.64227	0.0912719	4.95247
Alive	913	1.59025	5.8395	3.96296	0.488381	3.05846	0.577261	9.66298	2.56713	0.307586	3.13699
Alive	117	2.11402	9.35475	6.14421	0.122008	2.88359	0.869339	10.2469	2.6303	0.934653	3.3467
Alive	486	1.67609	5.69598	4.73495	0.816031	3.62492	1.01079	9.19421	2.35661	0.360443	3.82838
Alive	365	1.74656	7.63777	4.21252	0.315033	3.93979	0.654391	10.2085	2.70069	0.0177731	4.15483
Alive	219	1.67307	7.1539	4.35068	0.455725	3.29486	1.46614	7.65714	2.05719	0.310505	3.13953
Alive	460	2.12433	8.06285	5.9159	0.544892	3.95705	1.86767	8.63627	2.52164	0.7713	2.08286
Alive	41	1.47117	6.65443	4.40085	0.356769	2.14383	1.24808	6.03316	2.16549	0.175746	0.881976
Alive	250	2.14007	8.67922	6.44425	0.881673	5.53104	0.41721	6.66808	2.64129	1.14092	2.81991
Alive	144	1.91485	7.2057	5.91547	1.34604	4.93585	1.56079	9.74435	2.71548	0.0504729	3.38877
Alive	239	3.26393	7.42136	4.57513	0.349621	7.83897	2.1519	9.31458	3.91797	2.41682	5.63379
Alive	183	2.48473	8.3367	5.13667	0.45953	3.39434	1.77544	8.13578	4.33016	0.605427	3.698
Alive	230	1.78143	5.14929	3.55993	0.518257	2.98005	0.934904	9.87209	2.53003	0.865132	4.92803
Alive	278	2.91133	9.49112	4.85837	0.190071	3.16786	1.44534	0.565715	2.44651	4.59258	0.0377587
Alive	393	1.46132	7.33071	5.36702	3.41883	2.07195	0.811508	7.85954	2.7543	0.814404	1.65305
Alive	313	1.19567	5.76757	3.49507	0.0192881	3.0736	0.31853	8.95552	1.32792	0.184887	1.96234
Alive	267	1.60653	6.73985	3.80008	0.0399346	2.75571	0.927221	9.62691	2.35364	0.0204222	4.69631
Alive	470	1.79947	8.22658	4.97992	0.173459	4.08973	0.554867	9.35022	2.37419	0.192529	4.93235
Alive	466	1.68221	6.25239	3.68502	0.201053	3.39108	0.662929	10.6207	2.66597	0.105617	4.83916
Alive	702	1.78209	6.63568	4.60955	1.07303	5.24933	1.10656	10.3404	2.39067	0.163686	4.44044
Alive	695	1.67504	7.02507	4.11417	0.355553	3.39425	0.550816	10.0568	2.33049	0.376407	4.63645
Alive	511	2.1172	7.14837	4.76323	0.48723	3.95648	0.84986	10.9935	3.32325	0.44655	6.60447
Alive	430	2.05045	7.50501	4.7266	0.525493	3.74189	1.20836	10.694	3.32778	0.181318	4.9879
Alive	12	2.1427	7.59897	5.53341	0.131616	4.39921	0.349326	11.7083	3.15116	0.489866	6.37543
Alive	568	1.1677	5.07178	3.07572	0.176526	1.06039	0.922924	6.69272	1.56228	0.226511	3.55022
Alive	366	1.94762	8.99865	4.94987	0.435186	2.64069	0.824681	8.97028	3.08874	0.441134	3.86678
Death	454	1.42372	4.79115	4.61665	0.531134	3.57136	0.691191	7.83909	2.05351	0.127105	2.18964
Death	660	1.68738	7.51573	4.16838	0.715733	3.49063	1.30673	9.16515	2.32794	0.190404	3.36418
Death	491	1.45327	4.84549	2.98765	0.485403	3.24667	0.413908	9.17201	2.27841	0.340518	4.56379
Death	194	2.03116	8.9798	5.62509	0.827123	3.34542	1.24166	10.5625	2.70192	0.546311	4.87225
Death	657	1.86081	7.15973	4.59594	0.240362	3.49442	1.22802	9.71868	2.59014	0.202488	4.93844
Death	330	1.61563	5.4373	4.53	0.634197	1.86767	1.28895	7.90818	2.49372	0.334399	4.0342
Death	33	1.93	7.86961	4.84094	0.59722	3.72064	1.2702	8.08592	2.83377	0.437478	2.69106
Death	7	2.06558	5.54204	4.27326	0.0754729	3.91499	0.959594	11.787	3.66583	0.0515423	5.73871
Death	603	1.76056	7.6628	3.88125	0.132735	3.57324	1.14807	10.6677	2.49093	0.0233497	4.27404
Death	603	1.83186	7.41482	4.25023	2.69647	2.77891	1.61761	10.9744	3.54516	0.306092	4.55008
Death	1116	1.46186	7.7799	4.50468	0.440916	2.82233	0.472302	10.6429	2.12938	0.111962	1.35899
Death	1257	2.05647	8.25143	4.91865	0.110776	3.76386	1.454	10.7301	2.59004	0.392559	5.18431
Death	462	0.951266	3.39239	2.24231	0.219852	1.53277	0.568157	6.64026	1.33429	0.199933	2.84793
Death	522	1.97171	8.44011	5.47508	0.295166	4.48117	0.860243	9.74472	2.78641	0.15095	3.99598
Death	482	2.06337	7.08409	6.22293	0.061213	3.59246	0.448532	10.3132	3.44468	0.160164	4.78614
Death	635	1.86339	6.28869	3.72373	0.412823	2.61863	0.390633	9.44826	3.70437	0.574847	1.9093
Death	666	1.72783	9.11604	5.75085	0.319426	3.44966	1.18871	7.96324	2.11267	0.109263	1.58262
Death	483	2.09809	8.93357	5.13754	1.6853	3.68813	2.70858	9.24964	2.62597	0.632549	2.8488
Death	8	1.09633	3.41051	2.43135	0.278124	2.13851	0.535393	8.62141	1.74771	0.110464	2.91877
Death	431	1.5513	7.46531	4.53081	0.627139	2.93005	0.549963	9.69378	1.99059	0.396246	4.11442
Death	338	1.35174	5.52326	3.87097	0.39601	2.74489	0.771154	8.89605	1.89542	0.111323	2.61802
Death	225	1.55432	5.65615	3.99107	0.381516	3.06436	0.745275	8.4386	2.62195	0.0905004	2.58383
Death	287	1.36302	6.02673	3.69115	0.555761	2.29414	0.581124	7.13622	1.78781	0.446599	4.33703
Death	245	2.08749	8.83704	5.39259	0.575688	4.58058	0.882761	11.2264	2.60151	0.521952	6.43765
Death	404	1.26867	4.69035	3.50723	0.600421	1.15772	0.923151	5.21779	2.53974	0.0600678	1.4838
Death	379	1.38435	6.39857	1.93022	0.505511	2.64453	0.391225	7.82376	2.84646	0.23331	0.274017
Death	584	1.84407	8.20254	5.25727	0.645272	4.18819	0.460198	10.7513	2.75647	0.151729	4.73135
Death	416	1.03809	6.34909	3.48695	0.26004	1.02452	0.42212	7.88358	1.28991	0.175028	2.22717
Death	95	1.85529	7.0197	4.66801	0.435679	3.71427	0.579512	10.1901	2.48881	0.638869	5.32204
Death	286	1.74379	6.64413	4.80635	0.643281	2.95201	1.06619	7.69299	2.53858	0.391043	4.33141
Death	9	1.2784	4.67033	3.08718	0.658872	1.70105	0.750208	7.78561	2.13382	0.251825	3.65079
Death	737	2.27109	5.94223	4.64129	0.0641931	5.9711	1.64284	11.687	3.28064	0.0862799	5.71738
Death	525	2.08149	8.12248	5.95288	0.26181	2.62804	1.33054	10.621	3.22952	0.126816	5.19954
Death	1216	1.71112	7.11401	4.68675	0.077032	1.27742	1.92601	7.42792	2.63379	0	2.5386
Death	420	1.32954	5.83748	3.94407	0.459061	1.9476	0.325194	8.40508	2.03765	0.31761	3.16278
Death	395	1.47437	6.59991	4.16536	0.4833	1.98517	1.12621	9.35516	2.15634	0.0774141	3.26056
Death	498	1.86302	7.28442	5.26026	0.40701	5.23716	0.510883	10.2878	2.56796	0.084338	5.0251
Death	951	1.74595	9.12023	4.99278	0.577448	1.72321	1.21264	7.25276	2.18409	0.931635	0.774506
Death	720	1.49461	5.78817	4.8152	0.700859	0.783905	1.29811	8.2748	2.27382	0.421024	2.50187
Death	350	2.00923	8.53491	5.33367	0.352969	4.22588	0.421375	9.97646	3.08527	0.270821	5.17673
Death	388	1.74055	7.88158	4.60608	0.357698	2.79598	1.00633	10.4805	2.1438	0.402257	5.13204
Death	2016	1.89741	9.09995	4.85982	2.39508	4.08998	0.357596	10.9006	4.00514	0.0442321	4.72528
Death	467	1.19523	6.57863	3.5893	0.434534	1.78912	1.0478	8.42398	1.46837	0	2.4647
