# Supplementary material for: Development and validation of a prognostic prediction model for iron metabolism-related genes in patients with pancreatic adenocarcinoma
Source: Front Genet. 2023 Jan 4;13:1058062. doi: 10.3389/fgene.2022.1058062 (PMC9846079; doi:10.3389/fgene.2022.1058062)
Supplement: Supplementary file 4 [file DataSheet1.ZIP]

Archive with 1 entries (1 files):
- supplementary table.docx
